# Supplementary material for: Calculating the chemical exergy of materials
Source: J Ind Ecol. 2021 Mar 31;25(2):274–87. doi: 10.1111/jiec.13120 (PMC13079481; doi:10.1111/jiec.13120)
Supplement: Supplementary file 2 — Supporting Information S2: This supporting information S2 provides the data used to create Figure 2 in the main text. [file 44498_2021_2502003_MOESM2_ESM.xlsx]

## Sheet: Cover Sheet
2021 Journal of Industrial Ecology – www.wileyonlinelibrary.com/journal/jie
SUPPORTING INFORMATION FOR:
Michalakakis, C., J. Fouillou, A. Gonzalez Hernandez, and J.M. Cullen. 2021. Calculating the Chemical Exergy of Materials. Journal of Industrial Ecology.
This supporting information S2 provides the data used to create Figure 2 in the main text.

## Sheet: data Figure 2
source,target,product,type,value
Biomass & waste,Chemicals and petrochemicals,Biomass & waste,Primary energy,64380
Biomass & waste,Construction,Biomass & waste,Primary energy,13647
Biomass & waste,Iron and steel,Biomass & waste,Primary energy,156967
Biomass & waste,Non-ferrous metals,Biomass & waste,Primary energy,2411
Biomass & waste,Other,Biomass & waste,Primary energy,36236379
Biomass & waste,"Paper, pulp and print",Biomass & waste,Primary energy,2472861
Biomass & waste,Refineries,Biomass & waste,Primary energy,10800
Biomass & waste,Residential,Biomass & waste,Primary energy,34884291
Biomass & waste,Services,Biomass & waste,Primary energy,849323
Biomass & waste,Transport,Biomass & waste,Primary energy,1212190
Biomass & waste,Utilities,Biomass & waste,Primary energy,2127531
Coal,Chemicals and petrochemicals,Coal,Feedstock,115219
Coal,Chemicals and petrochemicals,Coal,Primary energy,4243783.49
Coal,Construction,Coal,Primary energy,181479.9
Coal,Iron and steel,Coal,Primary energy,12172195.88
Coal,Non-ferrous metals,Coal,Primary energy,918299.37
Coal,Other,Coal,Primary energy,6490640.61
Coal,"Paper, pulp and print",Coal,Primary energy,909504.38
Coal,Refineries,Coal,Primary energy,3357.44
Coal,Residential,Coal,Primary energy,3104285.59
Coal,Services,Coal,Primary energy,1518407.6
Coal,Transport,Coal,Primary energy,132559.78
Coal,Utilities,Coal,Primary energy,95324466.71
Crude Oil,Chemicals and petrochemicals,Crude Oil,Feedstock,80698.32
Crude Oil,Refineries,Crude Oil,Primary energy,168713089.3
Crude Oil,Utilities,Crude Oil,Primary energy,1535675.28
Gas,Chemicals and petrochemicals,Gas,Feedstock,7240151.76
Gas,Chemicals and petrochemicals,Gas,Primary energy,5012417.7
Gas,Construction,Gas,Primary energy,289221
Gas,Iron and steel,Gas,Primary energy,2766384.54
Gas,Non-ferrous metals,Gas,Primary energy,684098.8
Gas,Other,Gas,Primary energy,26617853.7
Gas,"Paper, pulp and print",Gas,Primary energy,989258.22
Gas,Refineries,Gas,Primary energy,7064700.54
Gas,Residential,Gas,Primary energy,18315685.08
Gas,Services,Gas,Primary energy,7775534.46
Gas,Transport,Gas,Primary energy,4173297.36
Gas,Utilities,Gas,Primary energy,40868967.68
Nuclear,Utilities,Uranium ore,Uranium ore,34632042.06
Refineries,Chemicals and petrochemicals,Oil products,Feedstock,16825050.29
Refineries,Chemicals and petrochemicals,Oil products,Oil products,2377250.59
Refineries,Construction,Oil products,Oil products,1195387.24
Refineries,Iron and steel,Oil products,Oil products,397438.73
Refineries,Non-ferrous metals,Oil products,Oil products,268257.95
Refineries,Other,Oil products,Oil products,18394060
Refineries,"Paper, pulp and print",Oil products,Oil products,214815.09
Refineries,Residential,Oil products,Oil products,9085269.4
Refineries,Services,Oil products,Oil products,3799184
Refineries,Transport,Oil products,Oil products,101030169
Refineries,Utilities,Oil products,Oil products,8624567.04
Renewable,Chemicals and petrochemicals,Renewable,Electricity,7
Renewable,Construction,Renewable,Electricity,27
Renewable,Iron and steel,Renewable,Electricity,0
Renewable,Non-ferrous metals,Renewable,Electricity,10
Renewable,Other,Renewable,Electricity,1417974
Renewable,"Paper, pulp and print",Renewable,Electricity,7172
Renewable,Residential,Renewable,Electricity,1075485
Renewable,Services,Renewable,Electricity,259560
Renewable,Transport,Renewable,Electricity,3
Renewable,Utilities,Renewable,Electricity,18057212
Utilities,Chemicals and petrochemicals,Electricity,Electricity,4098700
Utilities,Chemicals and petrochemicals,Heat,Heat,1346001.145
Utilities,Construction,Electricity,Electricity,615444
Utilities,Construction,Heat,Heat,25572.69116
Utilities,Iron and steel,Electricity,Electricity,4150827
Utilities,Iron and steel,Heat,Heat,452459.7721
Utilities,Non-ferrous metals,Electricity,Electricity,3229504
Utilities,Non-ferrous metals,Heat,Heat,50144.2017
Utilities,Other,Electricity,Electricity,39367426
Utilities,Other,Heat,Heat,2145422.675
Utilities,"Paper, pulp and print",Electricity,Electricity,1522484
Utilities,"Paper, pulp and print",Heat,Heat,165679.8301
Utilities,Refineries,Electricity,Electricity,911043
Utilities,Refineries,Heat,Heat,277493.6114
Utilities,Residential,Electricity,Electricity,18988669
Utilities,Residential,Heat,Heat,1514030.354
Utilities,Services,Electricity,Electricity,15690997
Utilities,Services,Heat,Heat,502521.5271
Utilities,Transport,Electricity,Electricity,1082178
Utilities,Transport,Heat,Heat,0
Biomass & waste,Non-metallic minerals,Biomass & waste,Primary energy,366498
Coal,Non-metallic minerals,Coal,Primary energy,9785667.68
Crude Oil,Non-metallic minerals,Crude Oil,Primary energy,347.82
Utilities,Non-metallic minerals,Electricity,Electricity,2076562
Gas,Non-metallic minerals,Gas,Primary energy,2350107.86
Utilities,Non-metallic minerals,Heat,Heat,54479.5
Refineries,Non-metallic minerals,Oil products,Oil products,1728292.24
Renewable,Non-metallic minerals,Renewable,Electricity,2
Refineries,Losses,Losses,Losses,13168881.67
Utilities,Losses,Losses,Losses,101174279.8
Minerals,Iron and steel,Iron Ore,Raw materials,244675.44
Scrap,Iron and steel,Scrap steel,Raw materials,4408000
Iron and steel,Construction,Steel products,Steel products,6271345.2
Iron and steel,Residential,Steel products,Steel products,250853.808
Iron and steel,Equipment,Steel products,Steel products,2383111.176
Iron and steel,Other,Steel products,Steel products,1379695.944
Iron and steel,Transport,Steel products,Steel products,2257684.272
Iron and steel,Losses,Losses,Losses,12097333.19
Non-ferrous metals,Construction,Aluminum products,Non-ferrous products,452272.1947
Non-ferrous metals,Residential,Aluminum products,Non-ferrous products,380662.4306
Non-ferrous metals,Equipment,Aluminum products,Non-ferrous products,380662.4306
Non-ferrous metals,Other,Aluminum products,Non-ferrous products,179024.4104
Non-ferrous metals,Transport,Aluminum products,Non-ferrous products,493730.4792
Minerals,Non-ferrous metals,Bauxite,Raw materials,13557.4
Non-ferrous metals,Construction,Copper products,Non-ferrous products,20861.1
Non-ferrous metals,Equipment,Copper products,Non-ferrous products,33377.76
Non-ferrous metals,Transport,Copper products,Non-ferrous products,8344.44
Non-ferrous metals,Residential,Copper products,Non-ferrous products,6953.7
Minerals,Non-ferrous metals,Mined copper,Raw materials,45252.54
Minerals,Non-ferrous metals,Mined Zinc,Raw materials,72360
Scrap,Non-ferrous metals,Scrap aluminum,Raw materials,833316
Scrap,Non-ferrous metals,Scrap copper,Raw materials,27534
Non-ferrous metals,Construction,Zinc products,Non-ferrous products,37919.664
Non-ferrous metals,Equipment,Zinc products,Non-ferrous products,4213.296
Non-ferrous metals,Transport,Zinc products,Non-ferrous products,7022.16
Non-ferrous metals,Residential,Zinc products,Non-ferrous products,21066.48
Non-ferrous metals,Losses,Losses,Losses,4141790.015
Biomass & waste,"Paper, pulp and print",Wood pulp,Raw materials,3142807.794
Biomass & waste,"Paper, pulp and print",Wood pulp,Raw materials,22022.973
Paper, pulp and print,Residential,Paper and paperboard,Paper products,4717487.88
Paper, pulp and print,Losses,Losses,Losses,4805624.077
Chemicals and petrochemicals,Transport,Thermoplastics,Plastics,1438560
Chemicals and petrochemicals,Transport,"Thermosets, fibre & elastomer",Plastics,694656
Chemicals and petrochemicals,Residential,Thermoplastics,Plastics,2797200
Chemicals and petrochemicals,Residential,"Thermosets, fibre & elastomer",Plastics,1350720
Chemicals and petrochemicals,Other,Ammonia fertilizers,Chemicals,5503889.2
Chemicals and petrochemicals,Other,Other chemicals,Chemicals,2160000
Chemicals and petrochemicals,Other,"Solvents, additives & explosives",Chemicals,2328410
Chemicals and petrochemicals,Other,Thermoplastics,Plastics,1758240
Chemicals and petrochemicals,Other,"Thermosets, fibre & elastomer",Plastics,849024
Chemicals and petrochemicals,Construction,Thermoplastics,Plastics,1998000
Chemicals and petrochemicals,Construction,"Thermosets, fibre & elastomer",Plastics,964800
Other materials,Chemicals and petrochemicals,Secondary reactants,Raw materials,269862.6
Chemicals and petrochemicals,Losses,Losses,Losses,19505987.55
Minerals,Construction,Aggregates,Raw materials,21970000
Non-metallic minerals,Construction,Cement,Non-metallic mineral products,6732000
Non-metallic minerals,Construction,Glass,Non-metallic mineral products,65000
Minerals,Non-metallic minerals,Limestone,Raw materials,2541600
Minerals,Construction,Limestone,Raw materials,16520400
Minerals,Other,Limestone,Raw materials,2118000
Non-metallic minerals,Losses,Losses,Losses,12106557.1
