# Supplementary material for: Calculating the chemical exergy of materials
Source: J Ind Ecol. 2021 Mar 31;25(2):274–87. doi: 10.1111/jiec.13120 (PMC13079481; doi:10.1111/jiec.13120)
Supplement: Supplementary file 3 — Supporting Information S3: This supporting information S3 provides the raw material flow and chemical energy conversion data. [file 44498_2021_2502003_MOESM3_ESM.xlsm]

## Sheet: Cover Sheet
2021 Journal of Industrial Ecology – www.wileyonlinelibrary.com/journal/jie
SUPPORTING INFORMATION FOR:
Michalakakis, C., J. Fouillou, A. Gonzalez Hernandez, and J.M. Cullen. 2021. Calculating the Chemical Exergy of Materials. Journal of Industrial Ecology.
This supporting information S3 provides the raw material flow and chemical energy conversion data.

## Sheet: Energy
Year	Source	Target	Product	Type	Exergy TJ	Industry Input	Industry Output	Mass (1000 tonnes)	Conversion (kJ/kg)
2011	Biomass & waste	Chemicals and petrochemicals	Biomass & waste	Primary energy	55731	x
2012	Biomass & waste	Chemicals and petrochemicals	Biomass & waste	Primary energy	52644	x
2013	Biomass & waste	Chemicals and petrochemicals	Biomass & waste	Primary energy	64380	x
2014	Biomass & waste	Chemicals and petrochemicals	Biomass & waste	Primary energy	65667	x
2011	Biomass & waste	Construction	Biomass & waste	Primary energy	7408
2012	Biomass & waste	Construction	Biomass & waste	Primary energy	12843
2013	Biomass & waste	Construction	Biomass & waste	Primary energy	13647
2014	Biomass & waste	Construction	Biomass & waste	Primary energy	13776
2011	Biomass & waste	Iron and steel	Biomass & waste	Primary energy	177080	x
2012	Biomass & waste	Iron and steel	Biomass & waste	Primary energy	171281	x
2013	Biomass & waste	Iron and steel	Biomass & waste	Primary energy	156967	x
2014	Biomass & waste	Iron and steel	Biomass & waste	Primary energy	146426	x
2011	Biomass & waste	Non-ferrous metals	Biomass & waste	Primary energy	3116	x
2012	Biomass & waste	Non-ferrous metals	Biomass & waste	Primary energy	2995	x
2013	Biomass & waste	Non-ferrous metals	Biomass & waste	Primary energy	2411	x
2014	Biomass & waste	Non-ferrous metals	Biomass & waste	Primary energy	2588	x
2011	Biomass & waste	Other	Biomass & waste	Primary energy	35278778
2012	Biomass & waste	Other	Biomass & waste	Primary energy	35706606
2013	Biomass & waste	Other	Biomass & waste	Primary energy	36236379
2014	Biomass & waste	Other	Biomass & waste	Primary energy	36575519
2011	Biomass & waste	Paper, pulp and print	Biomass & waste	Primary energy	2433669	x
2012	Biomass & waste	Paper, pulp and print	Biomass & waste	Primary energy	2394175	x
2013	Biomass & waste	Paper, pulp and print	Biomass & waste	Primary energy	2472861	x
2014	Biomass & waste	Paper, pulp and print	Biomass & waste	Primary energy	2536819	x
2011	Biomass & waste	Refineries	Biomass & waste	Primary energy	7002
2012	Biomass & waste	Refineries	Biomass & waste	Primary energy	9942
2013	Biomass & waste	Refineries	Biomass & waste	Primary energy	10800
2014	Biomass & waste	Refineries	Biomass & waste	Primary energy	9647
2011	Biomass & waste	Residential	Biomass & waste	Primary energy	33984305
2012	Biomass & waste	Residential	Biomass & waste	Primary energy	34362588
2013	Biomass & waste	Residential	Biomass & waste	Primary energy	34884291
2014	Biomass & waste	Residential	Biomass & waste	Primary energy	35136425
2011	Biomass & waste	Services	Biomass & waste	Primary energy	809058
2012	Biomass & waste	Services	Biomass & waste	Primary energy	853887
2013	Biomass & waste	Services	Biomass & waste	Primary energy	849323
2014	Biomass & waste	Services	Biomass & waste	Primary energy	944037
2011	Biomass & waste	Transport	Biomass & waste	Primary energy	1026624
2012	Biomass & waste	Transport	Biomass & waste	Primary energy	1102478
2013	Biomass & waste	Transport	Biomass & waste	Primary energy	1212190
2014	Biomass & waste	Transport	Biomass & waste	Primary energy	1288247
2011	Biomass & waste	Utilities	Biomass & waste	Primary energy	1878709
2012	Biomass & waste	Utilities	Biomass & waste	Primary energy	2014854
2013	Biomass & waste	Utilities	Biomass & waste	Primary energy	2127531
2014	Biomass & waste	Utilities	Biomass & waste	Primary energy	2241217
2011	Coal	Chemicals and petrochemicals	Coal	Feedstock	114816	x
2011	Coal	Chemicals and petrochemicals	Coal	Primary energy	4.38158e+06	x
2012	Coal	Chemicals and petrochemicals	Coal	Feedstock	115406	x
2012	Coal	Chemicals and petrochemicals	Coal	Primary energy	4.2264e+06	x
2013	Coal	Chemicals and petrochemicals	Coal	Feedstock	115219	x
2013	Coal	Chemicals and petrochemicals	Coal	Primary energy	4.24378e+06	x
2014	Coal	Chemicals and petrochemicals	Coal	Feedstock	132087	x
2014	Coal	Chemicals and petrochemicals	Coal	Primary energy	4.11837e+06	x
2011	Coal	Construction	Coal	Primary energy	286030
2012	Coal	Construction	Coal	Primary energy	279315
2013	Coal	Construction	Coal	Primary energy	181480
2014	Coal	Construction	Coal	Primary energy	203324
2011	Coal	Iron and steel	Coal	Primary energy	1.19094e+07	x
2012	Coal	Iron and steel	Coal	Primary energy	1.22642e+07	x
2013	Coal	Iron and steel	Coal	Primary energy	1.21722e+07	x
2014	Coal	Iron and steel	Coal	Primary energy	1.34513e+07	x
2011	Coal	Non-ferrous metals	Coal	Primary energy	896024	x
2012	Coal	Non-ferrous metals	Coal	Primary energy	857932	x
2013	Coal	Non-ferrous metals	Coal	Primary energy	918299	x
2014	Coal	Non-ferrous metals	Coal	Primary energy	982848	x
2011	Coal	Other	Coal	Primary energy	6.18626e+06
2012	Coal	Other	Coal	Primary energy	6.63136e+06
2013	Coal	Other	Coal	Primary energy	6.49064e+06
2014	Coal	Other	Coal	Primary energy	6.45349e+06
2011	Coal	Paper, pulp and print	Coal	Primary energy	1.07029e+06	x
2012	Coal	Paper, pulp and print	Coal	Primary energy	947362	x
2013	Coal	Paper, pulp and print	Coal	Primary energy	909504	x
2014	Coal	Paper, pulp and print	Coal	Primary energy	796497	x
2011	Coal	Refineries	Coal	Primary energy	3530.26
2012	Coal	Refineries	Coal	Primary energy	5324.48
2013	Coal	Refineries	Coal	Primary energy	3357.44
2014	Coal	Refineries	Coal	Primary energy	1426.48
2011	Coal	Residential	Coal	Primary energy	3.25862e+06
2012	Coal	Residential	Coal	Primary energy	3.23173e+06
2013	Coal	Residential	Coal	Primary energy	3.10429e+06
2014	Coal	Residential	Coal	Primary energy	3.09616e+06
2011	Coal	Services	Coal	Primary energy	1.32727e+06
2012	Coal	Services	Coal	Primary energy	1.50684e+06
2013	Coal	Services	Coal	Primary energy	1.51841e+06
2014	Coal	Services	Coal	Primary energy	1.45696e+06
2011	Coal	Transport	Coal	Primary energy	146101
2012	Coal	Transport	Coal	Primary energy	137920
2013	Coal	Transport	Coal	Primary energy	132560
2014	Coal	Transport	Coal	Primary energy	119930
2011	Coal	Utilities	Coal	Primary energy	9.21544e+07
2012	Coal	Utilities	Coal	Primary energy	9.25289e+07
2013	Coal	Utilities	Coal	Primary energy	9.53245e+07
2014	Coal	Utilities	Coal	Primary energy	9.53622e+07
2011	Crude Oil	Chemicals and petrochemicals	Crude Oil	Feedstock	61266.3	x
2012	Crude Oil	Chemicals and petrochemicals	Crude Oil	Feedstock	128077	x
2013	Crude Oil	Chemicals and petrochemicals	Crude Oil	Feedstock	80698.3	x
2014	Crude Oil	Chemicals and petrochemicals	Crude Oil	Feedstock	200713	x
2011	Crude Oil	Refineries	Crude Oil	Primary energy	1.6639e+08
2012	Crude Oil	Refineries	Crude Oil	Primary energy	1.69296e+08
2013	Crude Oil	Refineries	Crude Oil	Primary energy	1.68713e+08
2014	Crude Oil	Refineries	Crude Oil	Primary energy	1.71265e+08
2011	Crude Oil	Utilities	Crude Oil	Primary energy	1.5963e+06
2012	Crude Oil	Utilities	Crude Oil	Primary energy	1.65589e+06
2013	Crude Oil	Utilities	Crude Oil	Primary energy	1.53568e+06
2014	Crude Oil	Utilities	Crude Oil	Primary energy	1.56839e+06
2011	Gas	Chemicals and petrochemicals	Gas	Feedstock	6.82018e+06	x
2011	Gas	Chemicals and petrochemicals	Gas	Primary energy	4.86954e+06	x
2012	Gas	Chemicals and petrochemicals	Gas	Feedstock	7.01907e+06	x
2012	Gas	Chemicals and petrochemicals	Gas	Primary energy	4944960	x
2013	Gas	Chemicals and petrochemicals	Gas	Feedstock	7.24015e+06	x
2013	Gas	Chemicals and petrochemicals	Gas	Primary energy	5.01242e+06	x
2014	Gas	Chemicals and petrochemicals	Gas	Feedstock	7.02197e+06	x
2014	Gas	Chemicals and petrochemicals	Gas	Primary energy	5.17151e+06	x
2011	Gas	Construction	Gas	Primary energy	181802
2012	Gas	Construction	Gas	Primary energy	269430
2013	Gas	Construction	Gas	Primary energy	289221
2014	Gas	Construction	Gas	Primary energy	290163
2011	Gas	Iron and steel	Gas	Primary energy	2569770	x
2012	Gas	Iron and steel	Gas	Primary energy	2.60918e+06	x
2013	Gas	Iron and steel	Gas	Primary energy	2.76638e+06	x
2014	Gas	Iron and steel	Gas	Primary energy	2.72485e+06	x
2011	Gas	Non-ferrous metals	Gas	Primary energy	596116	x
2012	Gas	Non-ferrous metals	Gas	Primary energy	640442	x
2013	Gas	Non-ferrous metals	Gas	Primary energy	684099	x
2014	Gas	Non-ferrous metals	Gas	Primary energy	718935	x
2011	Gas	Other	Gas	Primary energy	2.54917e+07
2012	Gas	Other	Gas	Primary energy	2.48562e+07
2013	Gas	Other	Gas	Primary energy	2.66179e+07
2014	Gas	Other	Gas	Primary energy	2.61961e+07
2011	Gas	Paper, pulp and print	Gas	Primary energy	915847	x
2012	Gas	Paper, pulp and print	Gas	Primary energy	944151	x
2013	Gas	Paper, pulp and print	Gas	Primary energy	989258	x
2014	Gas	Paper, pulp and print	Gas	Primary energy	992965	x
2011	Gas	Refineries	Gas	Primary energy	6.36988e+06
2012	Gas	Refineries	Gas	Primary energy	6.6822e+06
2013	Gas	Refineries	Gas	Primary energy	7.0647e+06
2014	Gas	Refineries	Gas	Primary energy	6.92671e+06
2011	Gas	Residential	Gas	Primary energy	1.77077e+07
2012	Gas	Residential	Gas	Primary energy	1.71989e+07
2013	Gas	Residential	Gas	Primary energy	1.83157e+07
2014	Gas	Residential	Gas	Primary energy	1.79219e+07
2011	Gas	Services	Gas	Primary energy	7.28235e+06
2012	Gas	Services	Gas	Primary energy	7.14394e+06
2013	Gas	Services	Gas	Primary energy	7.77553e+06
2014	Gas	Services	Gas	Primary energy	7.76027e+06
2011	Gas	Transport	Gas	Primary energy	3.96576e+06
2012	Gas	Transport	Gas	Primary energy	3.8536e+06
2013	Gas	Transport	Gas	Primary energy	4.1733e+06
2014	Gas	Transport	Gas	Primary energy	4.18096e+06
2011	Gas	Utilities	Gas	Primary energy	4.00534e+07
2012	Gas	Utilities	Gas	Primary energy	4.17779e+07
2013	Gas	Utilities	Gas	Primary energy	4.0869e+07
2014	Gas	Utilities	Gas	Primary energy	4.11231e+07
2011	Nuclear	Utilities	Uranium ore	Uranium ore	3.53329e+07			121	292007100
2012	Nuclear	Utilities	Uranium ore	Uranium ore	3.32304e+07			113.8	292007100
2013	Nuclear	Utilities	Uranium ore	Uranium ore	3.4632e+07			118.6	292007100
2014	Nuclear	Utilities	Uranium ore	Uranium ore	2.28934e+07			78.4	292007100
2015	Nuclear	Utilities	Uranium ore	Uranium ore	3.13616e+07			107.4	292007100
2011	Refineries	Chemicals and petrochemicals	Oil products	Feedstock	1.67896e+07	x
2011	Refineries	Chemicals and petrochemicals	Oil products	Oil products	2.72246e+06	x
2012	Refineries	Chemicals and petrochemicals	Oil products	Feedstock	1.6592e+07	x
2012	Refineries	Chemicals and petrochemicals	Oil products	Oil products	2.32792e+06	x
2013	Refineries	Chemicals and petrochemicals	Oil products	Feedstock	1.68251e+07	x
2013	Refineries	Chemicals and petrochemicals	Oil products	Oil products	2.37725e+06	x
2014	Refineries	Chemicals and petrochemicals	Oil products	Feedstock	1.73922e+07	x
2014	Refineries	Chemicals and petrochemicals	Oil products	Oil products	2.35037e+06	x
2011	Refineries	Construction	Oil products	Oil products	835767
2012	Refineries	Construction	Oil products	Oil products	1.07213e+06
2013	Refineries	Construction	Oil products	Oil products	1.19539e+06
2014	Refineries	Construction	Oil products	Oil products	1.20643e+06
2011	Refineries	Iron and steel	Oil products	Oil products	508767	x
2012	Refineries	Iron and steel	Oil products	Oil products	453245	x
2013	Refineries	Iron and steel	Oil products	Oil products	397439	x
2014	Refineries	Iron and steel	Oil products	Oil products	376559	x
2011	Refineries	Non-ferrous metals	Oil products	Oil products	313113	x
2012	Refineries	Non-ferrous metals	Oil products	Oil products	257969	x
2013	Refineries	Non-ferrous metals	Oil products	Oil products	268258	x
2014	Refineries	Non-ferrous metals	Oil products	Oil products	241112	x
2011	Refineries	Other	Oil products	Oil products	1.81053e+07
2012	Refineries	Other	Oil products	Oil products	1.81287e+07
2013	Refineries	Other	Oil products	Oil products	18394060
2014	Refineries	Other	Oil products	Oil products	18288733
2011	Refineries	Paper, pulp and print	Oil products	Oil products	343749	x
2012	Refineries	Paper, pulp and print	Oil products	Oil products	238352	x
2013	Refineries	Paper, pulp and print	Oil products	Oil products	214815	x
2014	Refineries	Paper, pulp and print	Oil products	Oil products	213911	x
2011	Refineries	Residential	Oil products	Oil products	8.85647e+06
2012	Refineries	Residential	Oil products	Oil products	9.01117e+06
2013	Refineries	Residential	Oil products	Oil products	9.08527e+06
2014	Refineries	Residential	Oil products	Oil products	9.06921e+06
2011	Refineries	Services	Oil products	Oil products	3.83065e+06
2012	Refineries	Services	Oil products	Oil products	3.66954e+06
2013	Refineries	Services	Oil products	Oil products	3799184
2014	Refineries	Services	Oil products	Oil products	3.66897e+06
2011	Refineries	Transport	Oil products	Oil products	97272364
2012	Refineries	Transport	Oil products	Oil products	99370273
2013	Refineries	Transport	Oil products	Oil products	101030169
2014	Refineries	Transport	Oil products	Oil products	103390787
2011	Refineries	Utilities	Oil products	Oil products	8.38433e+06
2012	Refineries	Utilities	Oil products	Oil products	9.03383e+06
2013	Refineries	Utilities	Oil products	Oil products	8.62457e+06
2014	Refineries	Utilities	Oil products	Oil products	8.19658e+06
2011	Renewable	Chemicals and petrochemicals	Renewable	Electricity	6	x
2012	Renewable	Chemicals and petrochemicals	Renewable	Electricity	6	x
2013	Renewable	Chemicals and petrochemicals	Renewable	Electricity	7	x
2014	Renewable	Chemicals and petrochemicals	Renewable	Electricity	7	x
2011	Renewable	Construction	Renewable	Electricity	1
2012	Renewable	Construction	Renewable	Electricity	29
2013	Renewable	Construction	Renewable	Electricity	27
2014	Renewable	Construction	Renewable	Electricity	8
2011	Renewable	Iron and steel	Renewable	Electricity	0	x
2012	Renewable	Iron and steel	Renewable	Electricity	0	x
2013	Renewable	Iron and steel	Renewable	Electricity	0	x
2014	Renewable	Iron and steel	Renewable	Electricity	0	x
2011	Renewable	Non-ferrous metals	Renewable	Electricity	10	x
2012	Renewable	Non-ferrous metals	Renewable	Electricity	10	x
2013	Renewable	Non-ferrous metals	Renewable	Electricity	10	x
2014	Renewable	Non-ferrous metals	Renewable	Electricity	10	x
2011	Renewable	Other	Renewable	Electricity	1031245
2012	Renewable	Other	Renewable	Electricity	1147387
2013	Renewable	Other	Renewable	Electricity	1417974
2014	Renewable	Other	Renewable	Electricity	1497265
2011	Renewable	Paper, pulp and print	Renewable	Electricity	5465	x
2012	Renewable	Paper, pulp and print	Renewable	Electricity	6648	x
2013	Renewable	Paper, pulp and print	Renewable	Electricity	7172	x
2014	Renewable	Paper, pulp and print	Renewable	Electricity	8380	x
2011	Renewable	Residential	Renewable	Electricity	763461
2012	Renewable	Residential	Renewable	Electricity	841765
2013	Renewable	Residential	Renewable	Electricity	1075485
2014	Renewable	Residential	Renewable	Electricity	1134315
2011	Renewable	Services	Renewable	Electricity	210136
2012	Renewable	Services	Renewable	Electricity	227198
2013	Renewable	Services	Renewable	Electricity	259560
2014	Renewable	Services	Renewable	Electricity	271344
2011	Renewable	Transport	Renewable	Electricity	0
2012	Renewable	Transport	Renewable	Electricity	1
2013	Renewable	Transport	Renewable	Electricity	3
2014	Renewable	Transport	Renewable	Electricity	3
2011	Renewable	Utilities	Renewable	Electricity	15982353
2012	Renewable	Utilities	Renewable	Electricity	17022703
2013	Renewable	Utilities	Renewable	Electricity	18057212
2014	Renewable	Utilities	Renewable	Electricity	18917407
2011	Utilities	Chemicals and petrochemicals	Electricity	Electricity	3843821	x
2011	Utilities	Chemicals and petrochemicals	Heat	Heat	1019501	x
2012	Utilities	Chemicals and petrochemicals	Electricity	Electricity	3986155	x
2012	Utilities	Chemicals and petrochemicals	Heat	Heat	1058121	x
2013	Utilities	Chemicals and petrochemicals	Electricity	Electricity	4098700	x
2013	Utilities	Chemicals and petrochemicals	Heat	Heat	1021966	x
2014	Utilities	Chemicals and petrochemicals	Electricity	Electricity	4220752	x
2014	Utilities	Chemicals and petrochemicals	Heat	Heat	1051643	x
2011	Utilities	Construction	Electricity	Electricity	580536
2011	Utilities	Construction	Heat	Heat	38182
2012	Utilities	Construction	Electricity	Electricity	596148
2012	Utilities	Construction	Heat	Heat	39089.5
2013	Utilities	Construction	Electricity	Electricity	615444
2013	Utilities	Construction	Heat	Heat	37381.5
2014	Utilities	Construction	Electricity	Electricity	628968
2014	Utilities	Construction	Heat	Heat	28140.5
2011	Utilities	Iron and steel	Electricity	Electricity	4023602	x
2011	Utilities	Iron and steel	Heat	Heat	382310	x
2012	Utilities	Iron and steel	Electricity	Electricity	4012216	x
2012	Utilities	Iron and steel	Heat	Heat	391176	x
2013	Utilities	Iron and steel	Electricity	Electricity	4150827	x
2013	Utilities	Iron and steel	Heat	Heat	343535	x
2014	Utilities	Iron and steel	Electricity	Electricity	4244955	x
2014	Utilities	Iron and steel	Heat	Heat	323767	x
2011	Utilities	Non-ferrous metals	Electricity	Electricity	3082464	x
2011	Utilities	Non-ferrous metals	Heat	Heat	68181.5	x
2012	Utilities	Non-ferrous metals	Electricity	Electricity	3142505	x
2012	Utilities	Non-ferrous metals	Heat	Heat	68331.5	x
2013	Utilities	Non-ferrous metals	Electricity	Electricity	3229504	x
2013	Utilities	Non-ferrous metals	Heat	Heat	73299.5	x
2014	Utilities	Non-ferrous metals	Electricity	Electricity	3333786	x
2014	Utilities	Non-ferrous metals	Heat	Heat	70109	x
2011	Utilities	Other	Electricity	Electricity	37145502
2011	Utilities	Other	Heat	Heat	3.24137e+06
2012	Utilities	Other	Electricity	Electricity	38170455
2012	Utilities	Other	Heat	Heat	3.27804e+06
2013	Utilities	Other	Electricity	Electricity	39367426
2013	Utilities	Other	Heat	Heat	3.13612e+06
2014	Utilities	Other	Electricity	Electricity	39962663
2014	Utilities	Other	Heat	Heat	3156378
2011	Utilities	Paper, pulp and print	Electricity	Electricity	1537426	x
2011	Utilities	Paper, pulp and print	Heat	Heat	243142	x
2012	Utilities	Paper, pulp and print	Electricity	Electricity	1521573	x
2012	Utilities	Paper, pulp and print	Heat	Heat	252262	x
2013	Utilities	Paper, pulp and print	Electricity	Electricity	1522484	x
2013	Utilities	Paper, pulp and print	Heat	Heat	242186	x
2014	Utilities	Paper, pulp and print	Electricity	Electricity	1420247	x
2014	Utilities	Paper, pulp and print	Heat	Heat	249016	x
2011	Utilities	Refineries	Electricity	Electricity	910082
2011	Utilities	Refineries	Heat	Heat	417240
2012	Utilities	Refineries	Electricity	Electricity	875847
2012	Utilities	Refineries	Heat	Heat	415994
2013	Utilities	Refineries	Electricity	Electricity	911043
2013	Utilities	Refineries	Heat	Heat	405633
2014	Utilities	Refineries	Electricity	Electricity	940885
2014	Utilities	Refineries	Heat	Heat	413345
2011	Utilities	Residential	Electricity	Electricity	17955747
2011	Utilities	Residential	Heat	Heat	2285689
2012	Utilities	Residential	Electricity	Electricity	18362689
2012	Utilities	Residential	Heat	Heat	2.31418e+06
2013	Utilities	Residential	Electricity	Electricity	18988669
2013	Utilities	Residential	Heat	Heat	2.21317e+06
2014	Utilities	Residential	Electricity	Electricity	19276577
2014	Utilities	Residential	Heat	Heat	2204566
2011	Utilities	Services	Electricity	Electricity	15156496
2011	Utilities	Services	Heat	Heat	695373
2012	Utilities	Services	Electricity	Electricity	15406294
2012	Utilities	Services	Heat	Heat	708655
2013	Utilities	Services	Electricity	Electricity	15690997
2013	Utilities	Services	Heat	Heat	734573
2014	Utilities	Services	Electricity	Electricity	15752309
2014	Utilities	Services	Heat	Heat	737868
2011	Utilities	Transport	Electricity	Electricity	1046575
2011	Utilities	Transport	Heat	Heat	0
2012	Utilities	Transport	Electricity	Electricity	1061219
2012	Utilities	Transport	Heat	Heat	0
2013	Utilities	Transport	Electricity	Electricity	1082178
2013	Utilities	Transport	Heat	Heat	0
2014	Utilities	Transport	Electricity	Electricity	1090035
2014	Utilities	Transport	Heat	Heat	0
2013	Biomass & waste	Non-metallic minerals	Biomass & waste	Primary energy	366498	x
2013	Coal	Non-metallic minerals	Coal	Primary energy	9.78567e+06	x
2013	Crude Oil	Non-metallic minerals	Crude Oil	Primary energy	347.82	x
2013	Utilities	Non-metallic minerals	Electricity	Electricity	2076562	x
2013	Gas	Non-metallic minerals	Gas	Primary energy	2.35011e+06	x
2013	Utilities	Non-metallic minerals	Heat	Heat	54479.5	x
2013	Refineries	Non-metallic minerals	Oil products	Oil products	1.72829e+06	x
2013	Renewable	Non-metallic minerals	Renewable	Electricity	2	x
2014	Biomass & waste	Non-metallic minerals	Biomass & waste	Primary energy	379432	x
2014	Coal	Non-metallic minerals	Coal	Primary energy	1.0148e+07	x
2014	Crude Oil	Non-metallic minerals	Crude Oil	Primary energy	347.82	x
2014	Utilities	Non-metallic minerals	Electricity	Electricity	2167759	x
2014	Gas	Non-metallic minerals	Gas	Primary energy	2.34005e+06	x
2014	Utilities	Non-metallic minerals	Heat	Heat	65249	x
2014	Refineries	Non-metallic minerals	Oil products	Oil products	1.76331e+06	x
2014	Renewable	Non-metallic minerals	Renewable	Electricity	2	x
2011	Biomass & waste	Non-metallic minerals	Biomass & waste	Primary energy	334312	x
2011	Coal	Non-metallic minerals	Coal	Primary energy	9.80959e+06	x
2011	Crude Oil	Non-metallic minerals	Crude Oil	Primary energy	1545.3	x
2011	Utilities	Non-metallic minerals	Electricity	Electricity	1992404	x
2011	Gas	Non-metallic minerals	Gas	Primary energy	2.21973e+06	x
2011	Utilities	Non-metallic minerals	Heat	Heat	62023.5	x
2011	Refineries	Non-metallic minerals	Oil products	Oil products	1.77942e+06	x
2011	Renewable	Non-metallic minerals	Renewable	Electricity	19	x
2012	Biomass & waste	Non-metallic minerals	Biomass & waste	Primary energy	339892	x
2012	Coal	Non-metallic minerals	Coal	Primary energy	9.69485e+06	x
2012	Crude Oil	Non-metallic minerals	Crude Oil	Primary energy	42.84	x
2012	Utilities	Non-metallic minerals	Electricity	Electricity	2002256	x
2012	Gas	Non-metallic minerals	Gas	Primary energy	2.24093e+06	x
2012	Utilities	Non-metallic minerals	Heat	Heat	55744	x
2012	Refineries	Non-metallic minerals	Oil products	Oil products	1.71184e+06	x
2012	Renewable	Non-metallic minerals	Renewable	Electricity	8	x
2011	Refineries	Losses	Losses	Losses	1.4356e+07
2012	Refineries	Losses	Losses	Losses	1.54187e+07
2013	Refineries	Losses	Losses	Losses	1.31689e+07
2014	Refineries	Losses	Losses	Losses	1.33988e+07
2015	Refineries	Losses	Losses	Losses	0
2011	Utilities	Losses	Losses	Losses	9.96547e+07
2012	Utilities	Losses	Losses	Losses	9.95455e+07
2013	Utilities	Losses	Losses	Losses	1.01174e+08
2014	Utilities	Losses	Losses	Losses	8.89633e+07
2015	Utilities	Losses	Losses	Losses	3.13616e+07

## Sheet: Chemicals and petrochemicals
Year	Source	Target	Product	Type	Exergy (TJ)	Industry Input	Industry Output	Flow (1000s tons)	Conversion (kJ/kg)
2015	Chemicals and petrochemicals	Transport	Thermoplastics	Plastics	1438560		x	39960	36000	https://pubs.acs.org/doi/pdf/10.1021/acs.est.7b04573
2014	Chemicals and petrochemicals	Transport	Thermoplastics	Plastics	1438560		x	39960	36000
2012	Chemicals and petrochemicals	Transport	Thermoplastics	Plastics	1438560		x	39960	36000
2011	Chemicals and petrochemicals	Transport	Thermoplastics	Plastics	1438560		x	39960	36000
2013	Chemicals and petrochemicals	Transport	Thermoplastics	Plastics	1438560		x	39960	36000
2015	Chemicals and petrochemicals	Transport	Thermosets, fibre & elastomer	Plastics	694656		x	19296	36000
2014	Chemicals and petrochemicals	Transport	Thermosets, fibre & elastomer	Plastics	694656		x	19296	36000
2012	Chemicals and petrochemicals	Transport	Thermosets, fibre & elastomer	Plastics	694656		x	19296	36000
2011	Chemicals and petrochemicals	Transport	Thermosets, fibre & elastomer	Plastics	694656		x	19296	36000
2010	Chemicals and petrochemicals	Transport	Thermosets, fibre & elastomer	Plastics	694656		x	19296	36000
2013	Chemicals and petrochemicals	Transport	Thermosets, fibre & elastomer	Plastics	694656		x	19296	36000
2015	Chemicals and petrochemicals	Residential	Thermoplastics	Plastics	2797200		x	77700	36000
2014	Chemicals and petrochemicals	Residential	Thermoplastics	Plastics	2797200		x	77700	36000
2012	Chemicals and petrochemicals	Residential	Thermoplastics	Plastics	2797200		x	77700	36000
2011	Chemicals and petrochemicals	Residential	Thermoplastics	Plastics	2797200		x	77700	36000
2013	Chemicals and petrochemicals	Residential	Thermoplastics	Plastics	2797200		x	77700	36000
2015	Chemicals and petrochemicals	Residential	Thermosets, fibre & elastomer	Plastics	1350720		x	37520	36000
2014	Chemicals and petrochemicals	Residential	Thermosets, fibre & elastomer	Plastics	1350720		x	37520	36000
2012	Chemicals and petrochemicals	Residential	Thermosets, fibre & elastomer	Plastics	1350720		x	37520	36000
2011	Chemicals and petrochemicals	Residential	Thermosets, fibre & elastomer	Plastics	1350720		x	37520	36000
2010	Chemicals and petrochemicals	Residential	Thermosets, fibre & elastomer	Plastics	1350720		x	37520	36000
2013	Chemicals and petrochemicals	Residential	Thermosets, fibre & elastomer	Plastics	1350720		x	37520	36000
2015	Chemicals and petrochemicals	Other	Ammonia fertilizers	Chemicals	5.50389e+06		x	274700	20036
2014	Chemicals and petrochemicals	Other	Ammonia fertilizers	Chemicals	5.50389e+06		x	274700	20036
2013	Chemicals and petrochemicals	Other	Ammonia fertilizers	Chemicals	5.50389e+06		x	274700	20036
2012	Chemicals and petrochemicals	Other	Ammonia fertilizers	Chemicals	5.50389e+06		x	274700	20036
2011	Chemicals and petrochemicals	Other	Ammonia fertilizers	Chemicals	5.50389e+06		x	274700	20036
2010	Chemicals and petrochemicals	Other	Ammonia fertilizers	Chemicals	5.50389e+06		x	274700	20036
2015	Chemicals and petrochemicals	Other	Other chemicals	Chemicals	2160000		x	108000	20000
2014	Chemicals and petrochemicals	Other	Other chemicals	Chemicals	2160000		x	108000	20000
2013	Chemicals and petrochemicals	Other	Other chemicals	Chemicals	2160000		x	108000	20000
2012	Chemicals and petrochemicals	Other	Other chemicals	Chemicals	2160000		x	108000	20000
2011	Chemicals and petrochemicals	Other	Other chemicals	Chemicals	2160000		x	108000	20000
2010	Chemicals and petrochemicals	Other	Other chemicals	Chemicals	2160000		x	108000	20000
2013	Chemicals and petrochemicals	Other	Solvents, additives & explosives	Chemicals	2328410		x	107300	21700
2015	Chemicals and petrochemicals	Other	Solvents, additives & explosives	Chemicals	2328410		x	107300	21700
2014	Chemicals and petrochemicals	Other	Solvents, additives & explosives	Chemicals	2328410		x	107300	21700
2012	Chemicals and petrochemicals	Other	Solvents, additives & explosives	Chemicals	2328410		x	107300	21700
2011	Chemicals and petrochemicals	Other	Solvents, additives & explosives	Chemicals	2328410		x	107300	21700
2010	Chemicals and petrochemicals	Other	Solvents, additives & explosives	Chemicals	2328410		x	107300	21700
2015	Chemicals and petrochemicals	Other	Thermoplastics	Plastics	1758240		x	48840	36000
2014	Chemicals and petrochemicals	Other	Thermoplastics	Plastics	1758240		x	48840	36000
2012	Chemicals and petrochemicals	Other	Thermoplastics	Plastics	1758240		x	48840	36000
2011	Chemicals and petrochemicals	Other	Thermoplastics	Plastics	1758240		x	48840	36000
2013	Chemicals and petrochemicals	Other	Thermoplastics	Plastics	1758240		x	48840	36000
2015	Chemicals and petrochemicals	Other	Thermosets, fibre & elastomer	Plastics	849024		x	23584	36000
2014	Chemicals and petrochemicals	Other	Thermosets, fibre & elastomer	Plastics	849024		x	23584	36000
2012	Chemicals and petrochemicals	Other	Thermosets, fibre & elastomer	Plastics	849024		x	23584	36000
2011	Chemicals and petrochemicals	Other	Thermosets, fibre & elastomer	Plastics	849024		x	23584	36000
2010	Chemicals and petrochemicals	Other	Thermosets, fibre & elastomer	Plastics	849024		x	23584	36000
2013	Chemicals and petrochemicals	Other	Thermosets, fibre & elastomer	Plastics	849024		x	23584	36000
2015	Chemicals and petrochemicals	Construction	Thermoplastics	Plastics	1998000		x	55500	36000
2014	Chemicals and petrochemicals	Construction	Thermoplastics	Plastics	1998000		x	55500	36000
2013	Chemicals and petrochemicals	Construction	Thermoplastics	Plastics	1998000		x	55500	36000
2012	Chemicals and petrochemicals	Construction	Thermoplastics	Plastics	1998000		x	55500	36000
2011	Chemicals and petrochemicals	Construction	Thermoplastics	Plastics	1998000		x	55500	36000
2015	Chemicals and petrochemicals	Construction	Thermosets, fibre & elastomer	Plastics	964800		x	26800	36000
2014	Chemicals and petrochemicals	Construction	Thermosets, fibre & elastomer	Plastics	964800		x	26800	36000
2013	Chemicals and petrochemicals	Construction	Thermosets, fibre & elastomer	Plastics	964800		x	26800	36000
2012	Chemicals and petrochemicals	Construction	Thermosets, fibre & elastomer	Plastics	964800		x	26800	36000
2011	Chemicals and petrochemicals	Construction	Thermosets, fibre & elastomer	Plastics	964800		x	26800	36000
2010	Chemicals and petrochemicals	Construction	Thermosets, fibre & elastomer	Plastics	964800		x	26800	36000
2013	Other materials	Chemicals and petrochemicals	Secondary reactants	Raw materials	269863	x		959000	281.4
2015	Other materials	Chemicals and petrochemicals	Secondary reactants	Raw materials	269863	x		959000	281.4
2014	Other materials	Chemicals and petrochemicals	Secondary reactants	Raw materials	269863	x		959000	281.4
2012	Other materials	Chemicals and petrochemicals	Secondary reactants	Raw materials	269863	x		959000	281.4
2011	Other materials	Chemicals and petrochemicals	Secondary reactants	Raw materials	269863	x		959000	281.4
2010	Other materials	Chemicals and petrochemicals	Secondary reactants	Raw materials	269863	x		959000	281.4
2015	Chemicals and petrochemicals	Losses	Losses	Losses	0		x
2014	Chemicals and petrochemicals	Losses	Losses	Losses	2.01517e+07		x
2012	Chemicals and petrochemicals	Losses	Losses	Losses	1.88771e+07		x
2011	Chemicals and petrochemicals	Losses	Losses	Losses	1.91049e+07		x
2013	Chemicals and petrochemicals	Losses	Losses	Losses	1.9506e+07		x
2010	Chemicals and petrochemicals	Losses	Losses	Losses	0		x

## Sheet: Iron and steel
Year	Source	Target	Product	Type	Exergy (TJ)	Industry Input	Industry Output	Flow (1000s tons)	Conversion (kJ/kg)
2010	Minerals	Iron and steel	Iron Ore	Raw materials	224982	x		1874847	120
2011	Minerals	Iron and steel	Iron Ore	Raw materials	234915	x		1957627	120
2012	Minerals	Iron and steel	Iron Ore	Raw materials	228536	x		1904465	120
2013	Minerals	Iron and steel	Iron Ore	Raw materials	244675	x		2038962	120
2014	Minerals	Iron and steel	Iron Ore	Raw materials	246489	x		2054078	120
2015	Minerals	Iron and steel	Iron Ore	Raw materials	240762	x		2006346	120
2010	Scrap	Iron and steel	Scrap steel	Raw materials	4028000	x		530000	7600
2011	Scrap	Iron and steel	Scrap steel	Raw materials	4332000	x		570000	7600
2012	Scrap	Iron and steel	Scrap steel	Raw materials	4332000	x		570000	7600
2013	Scrap	Iron and steel	Scrap steel	Raw materials	4408000	x		580000	7600
2014	Scrap	Iron and steel	Scrap steel	Raw materials	4446000	x		585000	7600
2015	Scrap	Iron and steel	Scrap steel	Raw materials	4218000	x		555000	7600
2010	Iron and steel	Construction	Steel products	Steel products	5.44705e+06		x	716716	7600
2010	Iron and steel	Residential	Steel products	Steel products	217882		x	28668.7	7600
2010	Iron and steel	Equipment	Steel products	Steel products	2.06988e+06		x	272352	7600
2010	Iron and steel	Other	Steel products	Steel products	1.19835e+06		x	157678	7600
2010	Iron and steel	Transport	Steel products	Steel products	1.96094e+06		x	258018	7600
2011	Iron and steel	Construction	Steel products	Steel products	5.84441e+06		x	769002	7600
2011	Iron and steel	Residential	Steel products	Steel products	233776		x	30760.1	7600
2011	Iron and steel	Equipment	Steel products	Steel products	2.22088e+06		x	292221	7600
2011	Iron and steel	Other	Steel products	Steel products	1.28577e+06		x	169180	7600				Scrap
2011	Iron and steel	Transport	Steel products	Steel products	2.10399e+06		x	276841	7600
2012	Iron and steel	Construction	Steel products	Steel products	5.9285e+06		x	780066	7600
2012	Iron and steel	Residential	Steel products	Steel products	237140		x	31202.6	7600
2012	Iron and steel	Equipment	Steel products	Steel products	2.25283e+06		x	296425	7600
2012	Iron and steel	Other	Steel products	Steel products	1.30427e+06		x	171614	7600
2012	Iron and steel	Transport	Steel products	Steel products	2.13426e+06		x	280824	7600
2013	Iron and steel	Construction	Steel products	Steel products	6.27135e+06		x	825177	7600
2013	Iron and steel	Residential	Steel products	Steel products	250854		x	33007.1	7600
2013	Iron and steel	Equipment	Steel products	Steel products	2.38311e+06		x	313567	7600
2013	Iron and steel	Other	Steel products	Steel products	1.3797e+06		x	181539	7600
2014	Iron and steel	Construction	Steel products	Steel products	6343910		x	834725	7600
2014	Iron and steel	Residential	Steel products	Steel products	253756		x	33389	7600
2014	Iron and steel	Equipment	Steel products	Steel products	2.41069e+06		x	317196	7600
2014	Iron and steel	Other	Steel products	Steel products	1.39566e+06		x	183640	7600
2014	Iron and steel	Transport	Steel products	Steel products	2.28381e+06		x	300501	7600
2015	Iron and steel	Construction	Steel products	Steel products	6.156e+06		x	810000	7600
2015	Iron and steel	Residential	Steel products	Steel products	246240		x	32400	7600
2015	Iron and steel	Equipment	Steel products	Steel products	2.33928e+06		x	307800	7600
2015	Iron and steel	Other	Steel products	Steel products	1.35432e+06		x	178200	7600
2015	Iron and steel	Transport	Steel products	Steel products	2.21616e+06		x	291600	7600
2016	Iron and steel	Construction	Steel products	Steel products	6.18659e+06		x	814024	7600
2016	Iron and steel	Residential	Steel products	Steel products	247463		x	32561	7600
2016	Iron and steel	Equipment	Steel products	Steel products	2.3509e+06		x	309329	7600
2016	Iron and steel	Other	Steel products	Steel products	1.36105e+06		x	179085	7600
2016	Iron and steel	Transport	Steel products	Steel products	2.22717e+06		x	293049	7600
2013	Iron and steel	Transport	Steel products	Steel products	2.25768e+06		x	297064	7600
2010	Iron and steel	Losses	Losses	Losses	0		x
2011	Iron and steel	Losses	Losses	Losses	1.2449e+07		x
2012	Iron and steel	Losses	Losses	Losses	1.26049e+07		x
2013	Iron and steel	Losses	Losses	Losses	1.20973e+07		x
2014	Iron and steel	Losses	Losses	Losses	1.32725e+07		x
2015	Iron and steel	Losses	Losses	Losses	0		x
2016	Iron and steel	Losses	Losses	Losses	0		x

## Sheet: Non-ferrous metals
Year	Source	Target	Products	Type	Exergy (TJ)	Industry Input	Industry Output	Flow (1000s tons)	Conversion (kJ/kg)
2010	Non-ferrous metals	Construction	Aluminum products	Non-ferrous products	376585		x	13031.5	28898
2010	Non-ferrous metals	Residential	Aluminum products	Non-ferrous products	316959		x	10968.2	28898
2010	Non-ferrous metals	Equipment	Aluminum products	Non-ferrous products	316959		x	10968.2	28898
2010	Non-ferrous metals	Other	Aluminum products	Non-ferrous products	149065		x	5158.31	28898
2010	Non-ferrous metals	Transport	Aluminum products	Non-ferrous products	411105		x	14226.1	28898
2011	Non-ferrous metals	Construction	Aluminum products	Non-ferrous products	125387		x	4338.96	28898
2011	Non-ferrous metals	Residential	Aluminum products	Non-ferrous products	105534		x	3651.96	28898
2011	Non-ferrous metals	Equipment	Aluminum products	Non-ferrous products	105534		x	3651.96	28898
2011	Non-ferrous metals	Other	Aluminum products	Non-ferrous products	49632.5		x	1717.51	28898
2011	Non-ferrous metals	Transport	Aluminum products	Non-ferrous products	136881		x	4736.7	28898
2012	Non-ferrous metals	Construction	Aluminum products	Non-ferrous products	433609		x	15004.8	28898
2012	Non-ferrous metals	Residential	Aluminum products	Non-ferrous products	364954		x	12629	28898
2012	Non-ferrous metals	Equipment	Aluminum products	Non-ferrous products	364954		x	12629	28898
2012	Non-ferrous metals	Other	Aluminum products	Non-ferrous products	171637		x	5939.4	28898
2012	Non-ferrous metals	Transport	Aluminum products	Non-ferrous products	473356		x	16380.2	28898
2013	Non-ferrous metals	Construction	Aluminum products	Non-ferrous products	452272		x	15650.6	28898
2013	Non-ferrous metals	Residential	Aluminum products	Non-ferrous products	380662		x	13172.6	28898
2013	Non-ferrous metals	Equipment	Aluminum products	Non-ferrous products	380662		x	13172.6	28898
2013	Non-ferrous metals	Other	Aluminum products	Non-ferrous products	179024		x	6195.05	28898
2013	Non-ferrous metals	Transport	Aluminum products	Non-ferrous products	493730		x	17085.3	28898
2014	Non-ferrous metals	Construction	Aluminum products	Non-ferrous products	476491		x	16488.7	28898
2014	Non-ferrous metals	Residential	Aluminum products	Non-ferrous products	401047		x	13878	28898
2014	Non-ferrous metals	Equipment	Aluminum products	Non-ferrous products	401047		x	13878	28898
2014	Non-ferrous metals	Other	Aluminum products	Non-ferrous products	188611		x	6526.78	28898
2014	Non-ferrous metals	Transport	Aluminum products	Non-ferrous products	520169		x	18000.2	28898
2015	Non-ferrous metals	Construction	Aluminum products	Non-ferrous products	482684		x	16703	28898
2015	Non-ferrous metals	Residential	Aluminum products	Non-ferrous products	406259		x	14058.4	28898
2015	Non-ferrous metals	Equipment	Aluminum products	Non-ferrous products	406259		x	14058.4	28898
2015	Non-ferrous metals	Other	Aluminum products	Non-ferrous products	191063		x	6611.62	28898
2015	Non-ferrous metals	Transport	Aluminum products	Non-ferrous products	526931		x	18234.2	28898
2010	Minerals	Non-ferrous metals	Bauxite	Raw materials	10262.6	x		102626	100
2011	Minerals	Non-ferrous metals	Bauxite	Raw materials	11095.4	x		110954	100
2012	Minerals	Non-ferrous metals	Bauxite	Raw materials	11250	x		112500	100
2013	Minerals	Non-ferrous metals	Bauxite	Raw materials	13557.4	x		135574	100
2014	Minerals	Non-ferrous metals	Bauxite	Raw materials	12530.6	x		125306	100
2015	Minerals	Non-ferrous metals	Bauxite	Raw materials	13854	x		138540	100
2011	Non-ferrous metals	Construction	Copper products	Non-ferrous products	19220.2		x	5913.9	3250
2011	Non-ferrous metals	Equipment	Copper products	Non-ferrous products	30752.3		x	9462.24	3250
2011	Non-ferrous metals	Transport	Copper products	Non-ferrous products	7688.07		x	2365.56	3250
2011	Non-ferrous metals	Residential	Copper products	Non-ferrous products	6406.73		x	1971.3	3250
2012	Non-ferrous metals	Construction	Copper products	Non-ferrous products	19961.2		x	6141.9	3250
2012	Non-ferrous metals	Equipment	Copper products	Non-ferrous products	31937.9		x	9827.04	3250
2012	Non-ferrous metals	Transport	Copper products	Non-ferrous products	7984.47		x	2456.76	3250
2012	Non-ferrous metals	Residential	Copper products	Non-ferrous products	6653.73		x	2047.3	3250
2013	Non-ferrous metals	Construction	Copper products	Non-ferrous products	20861.1		x	6418.8	3250
2013	Non-ferrous metals	Equipment	Copper products	Non-ferrous products	33377.8		x	10270.1	3250
2013	Non-ferrous metals	Transport	Copper products	Non-ferrous products	8344.44		x	2567.52	3250
2013	Non-ferrous metals	Residential	Copper products	Non-ferrous products	6953.7		x	2139.6	3250
2014	Non-ferrous metals	Construction	Copper products	Non-ferrous products	22312.9		x	6865.5	3250
2014	Non-ferrous metals	Equipment	Copper products	Non-ferrous products	35700.6		x	10984.8	3250
2014	Non-ferrous metals	Transport	Copper products	Non-ferrous products	8925.15		x	2746.2	3250
2014	Non-ferrous metals	Residential	Copper products	Non-ferrous products	7437.62		x	2288.5	3250
2015	Non-ferrous metals	Construction	Copper products	Non-ferrous products	22464		x	6912	3250
2015	Non-ferrous metals	Equipment	Copper products	Non-ferrous products	35942.4		x	11059.2	3250
2015	Non-ferrous metals	Transport	Copper products	Non-ferrous products	8985.6		x	2764.8	3250
2015	Non-ferrous metals	Residential	Copper products	Non-ferrous products	7488		x	2304	3250
2016	Non-ferrous metals	Construction	Copper products	Non-ferrous products	22919.3		x	7052.1	3250
2016	Non-ferrous metals	Equipment	Copper products	Non-ferrous products	36670.9		x	11283.4	3250
2016	Non-ferrous metals	Transport	Copper products	Non-ferrous products	9167.73		x	2820.84	3250
2016	Non-ferrous metals	Residential	Copper products	Non-ferrous products	7639.78		x	2350.7	3250
2011	Minerals	Non-ferrous metals	Mined copper	Raw materials	41693	x		19713	2115
2012	Minerals	Non-ferrous metals	Mined copper	Raw materials	43300.4	x		20473	2115
2013	Minerals	Non-ferrous metals	Mined copper	Raw materials	45252.5	x		21396	2115
2014	Minerals	Non-ferrous metals	Mined copper	Raw materials	48401.8	x		22885	2115
2015	Minerals	Non-ferrous metals	Mined copper	Raw materials	48729.6	x		23040	2115
2016	Minerals	Non-ferrous metals	Mined copper	Raw materials	49717.3	x		23507	2115
2010	Minerals	Non-ferrous metals	Mined Zinc	Raw materials	64800	x		12000	5400
2011	Minerals	Non-ferrous metals	Mined Zinc	Raw materials	70200	x		13000	5400
2012	Minerals	Non-ferrous metals	Mined Zinc	Raw materials	72900	x		13500	5400
2013	Minerals	Non-ferrous metals	Mined Zinc	Raw materials	72360	x		13400	5400
2014	Minerals	Non-ferrous metals	Mined Zinc	Raw materials	71820	x		13300	5400
2015	Minerals	Non-ferrous metals	Mined Zinc	Raw materials	69120	x		12800	5400
2016	Minerals	Non-ferrous metals	Mined Zinc	Raw materials	64260	x		11900	5400
2010	Scrap	Non-ferrous metals	Scrap aluminum	Raw materials	709137	x		21489	33000
2011	Scrap	Non-ferrous metals	Scrap aluminum	Raw materials	763488	x		23136	33000
2012	Scrap	Non-ferrous metals	Scrap aluminum	Raw materials	796884	x		24148	33000
2013	Scrap	Non-ferrous metals	Scrap aluminum	Raw materials	833316	x		25252	33000
2014	Scrap	Non-ferrous metals	Scrap aluminum	Raw materials	884004	x		26788	33000
2015	Scrap	Non-ferrous metals	Scrap aluminum	Raw materials	921921	x		27937	33000
2010	Scrap	Non-ferrous metals	Scrap copper	Raw materials	27186.2	x		8365	3250
2011	Scrap	Non-ferrous metals	Scrap copper	Raw materials	27189.5	x		8366	3250
2012	Scrap	Non-ferrous metals	Scrap copper	Raw materials	27446.2	x		8445	3250
2013	Scrap	Non-ferrous metals	Scrap copper	Raw materials	27534	x		8472	3250
2014	Scrap	Non-ferrous metals	Scrap copper	Raw materials	27664	x		8512	3250
2015	Scrap	Non-ferrous metals	Scrap copper	Raw materials	27794	x		8552	3250
2016	Scrap	Non-ferrous metals	Scrap copper	Raw materials	27924	x		8592	3250
2015	Non-ferrous metals	Construction	Zinc products	Non-ferrous products	39543.9		x	7322.94	5400
2015	Non-ferrous metals	Equipment	Zinc products	Non-ferrous products	4393.76		x	813.66	5400
2015	Non-ferrous metals	Transport	Zinc products	Non-ferrous products	7322.94		x	1356.1	5400
2015	Non-ferrous metals	Residential	Zinc products	Non-ferrous products	21968.8		x	4068.3	5400
2014	Non-ferrous metals	Construction	Zinc products	Non-ferrous products	39322.3		x	7281.9	5400
2014	Non-ferrous metals	Equipment	Zinc products	Non-ferrous products	4369.14		x	809.1	5400
2014	Non-ferrous metals	Transport	Zinc products	Non-ferrous products	7281.9		x	1348.5	5400
2014	Non-ferrous metals	Residential	Zinc products	Non-ferrous products	21845.7		x	4045.5	5400
2013	Non-ferrous metals	Construction	Zinc products	Non-ferrous products	37919.7		x	7022.16	5400
2013	Non-ferrous metals	Equipment	Zinc products	Non-ferrous products	4213.3		x	780.24	5400
2013	Non-ferrous metals	Transport	Zinc products	Non-ferrous products	7022.16		x	1300.4	5400
2013	Non-ferrous metals	Residential	Zinc products	Non-ferrous products	21066.5		x	3901.2	5400
2012	Non-ferrous metals	Construction	Zinc products	Non-ferrous products	36762		x	6807.78	5400
2012	Non-ferrous metals	Equipment	Zinc products	Non-ferrous products	4084.67		x	756.42	5400
2012	Non-ferrous metals	Transport	Zinc products	Non-ferrous products	6807.78		x	1260.7	5400
2012	Non-ferrous metals	Residential	Zinc products	Non-ferrous products	20423.3		x	3782.1	5400
2011	Non-ferrous metals	Construction	Zinc products	Non-ferrous products	38097.5		x	7055.1	5400
2011	Non-ferrous metals	Equipment	Zinc products	Non-ferrous products	4233.06		x	783.9	5400
2011	Non-ferrous metals	Transport	Zinc products	Non-ferrous products	7055.1		x	1306.5	5400
2011	Non-ferrous metals	Residential	Zinc products	Non-ferrous products	21165.3		x	3919.5	5400
2010	Non-ferrous metals	Losses	Losses	Losses	0		x
2011	Non-ferrous metals	Losses	Losses	Losses	5.2151e+06		x
2012	Non-ferrous metals	Losses	Losses	Losses	3.97884e+06		x
2013	Non-ferrous metals	Losses	Losses	Losses	4.14179e+06		x
2014	Non-ferrous metals	Losses	Losses	Losses	4.25925e+06		x
2015	Non-ferrous metals	Losses	Losses	Losses	0		x
2016	Non-ferrous metals	Losses	Losses	Losses	65503.6		x

## Sheet: Non-metallic minerals
Year	Source	Target	Product	Type	Exergy (TJ)	Industry Input	Industry Output	Flow (1000s tons)	Conversion (kJ/kg)
2016	Minerals	Non-metallic minerals	Cement	Raw materials	6930000	x		4200000	1650
2015	Minerals	Non-metallic minerals	Cement	Raw materials	6765000	x		4100000	1650
2014	Minerals	Non-metallic minerals	Cement	Raw materials	6897000	x		4180000	1650
2013	Minerals	Non-metallic minerals	Cement	Raw materials	6732000	x		4080000	1650
2012	Minerals	Non-metallic minerals	Cement	Raw materials	6270000	x		3800000	1650
2011	Minerals	Non-metallic minerals	Cement	Raw materials	5940000	x		3600000	1650
2015	Minerals	Non-metallic minerals	Aggregates	Raw materials	24150000	x		48300000	500
2014	Minerals	Non-metallic minerals	Aggregates	Raw materials	23060000	x		46120000	500
2013	Minerals	Non-metallic minerals	Aggregates	Raw materials	21970000	x		43940000	500
2012	Minerals	Non-metallic minerals	Aggregates	Raw materials	20880000	x		41760000	500
2011	Minerals	Non-metallic minerals	Aggregates	Raw materials	19790000	x		39580000	500
2010	Minerals	Non-metallic minerals	Aggregates	Raw materials	24310000	x		37400000	650
2016	Non-metallic minerals	Construction	Concrete	Non-metallic mineral products	18209100		x	28014000	650
2015	Non-metallic minerals	Construction	Concrete	Non-metallic mineral products	17775550		x	27347000	650
2014	Non-metallic minerals	Construction	Concrete	Non-metallic mineral products	18122390		x	27880600	650
2013	Non-metallic minerals	Construction	Concrete	Non-metallic mineral products	17688840		x	27213600	650
2012	Non-metallic minerals	Construction	Concrete	Non-metallic mineral products	16474900		x	25346000	650
2011	Non-metallic minerals	Construction	Concrete	Non-metallic mineral products	15607800		x	24012000	650
2016	Non-metallic minerals	Construction	Glass	Non-metallic mineral products	65000		x	65000	1000
2015	Non-metallic minerals	Construction	Glass	Non-metallic mineral products	65000		x	65000	1000
2014	Non-metallic minerals	Construction	Glass	Non-metallic mineral products	65000		x	65000	1000
2013	Non-metallic minerals	Construction	Glass	Non-metallic mineral products	65000		x	65000	1000
2012	Non-metallic minerals	Construction	Glass	Non-metallic mineral products	65000		x	65000	1000
2011	Non-metallic minerals	Construction	Glass	Non-metallic mineral products	65000		x	65000	1000
2016	Non-metallic minerals	Losses	Losses	Losses	0		x
2015	Non-metallic minerals	Losses	Losses	Losses	13074450		x
2014	Non-metallic minerals	Losses	Losses	Losses	2.86337e+07		x
2013	Non-metallic minerals	Losses	Losses	Losses	2.73101e+07		x
2012	Non-metallic minerals	Losses	Losses	Losses	26655665		x
2011	Non-metallic minerals	Losses	Losses	Losses	2.62562e+07		x
2010	Non-metallic minerals	Losses	Losses	Losses	24310000		x

## Sheet: Paper, pulp and print
Year	Source	Target	Product	Type	Exergy (TJ)	Industry Input	Industry Output	Flow (1000s tons)	Conversion (kJ/kg)
2013	Biomass & waste	Paper, pulp and print	Wood pulp	Raw materials	3.14281e+06	x		152838	20563
2014	Biomass & waste	Paper, pulp and print	Wood pulp	Raw materials	3.16156e+06	x		153750	20563
2015	Biomass & waste	Paper, pulp and print	Wood pulp	Raw materials	3.20234e+06	x		155733	20563
2016	Biomass & waste	Paper, pulp and print	Wood pulp	Raw materials	3.24536e+06	x		157825	20563
2013	Biomass & waste	Paper, pulp and print	Wood pulp	Raw materials	22023	x		1071	20563
2014	Biomass & waste	Paper, pulp and print	Wood pulp	Raw materials	22290.3	x		1084	20563
2015	Biomass & waste	Paper, pulp and print	Wood pulp	Raw materials	22495.9	x		1094	20563
2016	Biomass & waste	Paper, pulp and print	Wood pulp	Raw materials	22557.6	x		1097	20563
2013	Paper, pulp and print	Residential	Paper and paperboard	Paper products	4.71749e+06		x	273954	17220
2014	Paper, pulp and print	Residential	Paper and paperboard	Paper products	4.70201e+06		x	273055	17220
2015	Paper, pulp and print	Residential	Paper and paperboard	Paper products	4.73059e+06		x	274715	17220
2016	Paper, pulp and print	Residential	Paper and paperboard	Paper products	4.76205e+06		x	276542	17220
2013	Paper, pulp and print	Losses	Losses	Losses	4.80562e+06		x
2014	Paper, pulp and print	Losses	Losses	Losses	4.69968e+06		x
2015	Paper, pulp and print	Losses	Losses	Losses	0		x
2016	Paper, pulp and print	Losses	Losses	Losses	0		x
